# Supplementary material for: Balance and Coordination Improvements in Children and Adolescents with Autism Spectrum Disorder (ASD), Resulting from a Hydrotherapy Intervention
Source: Children (Basel). 2026 Jan 8;13(1):94. doi: 10.3390/children13010094 (PMC12840020; doi:10.3390/children13010094)
Supplement: Supplementary file 1 [file children-13-00094-s001.zip]

Archive with 1 entries (1 files):
- children-3873827-supplementary.pdf
